# Supplementary material for: Interleukin-2-Inducible T-Cell Kinase Deficiency Impairs Early Pulmonary Protection Against Mycobacterium tuberculosis Infection
Source: Front Immunol. 2020 Jan 24;10:3103. doi: 10.3389/fimmu.2019.03103 (PMC6993117; doi:10.3389/fimmu.2019.03103)
Supplement: Supplementary Table 1 — Summary of pathways that exhibited an up- or down-regulated trend in caseum samples compared to normal tissues. [file Table_1.xlsx]

## Sheet: TB_KEGG_Up
Supplementary Table 1 | Summary of pathways that exhibited an up- or down-regulated trend in caseum samples compared to normal tissues.
# List of upregulated KEGG pathways in caseous granulomas compared with normal tissues.
# Stat: A statistic comparing the fold change of genes in the tested pathway to the genome-wide background. Its absolute value measures the magnitude of pathway-level changes and its sign indicates the direction of the changes, with a positive sign indicating upregulation in caseous granulomas and a negative sign indicating downregulation.
# FDR: False Discovery Rate after correction for multiple testing with the Benjamini & Hochberg procedure.
KEGG	Stat	FDR
Lysosome	6.7458	5.13e-45
Protein processing in endoplasmic reticulum	6.48565	5.91e-43
Phagosome	6.28199	2.48e-40
RNA transport	6.15833	4.8e-39
Apoptosis	6.0953	3.55e-38
Spliceosome	5.92796	4.7e-36
NOD-like receptor signaling pathway	5.43835	2.28e-31
Osteoclast differentiation	5.14367	6.45e-28
Endocytosis	4.98305	5.41e-27
Ubiquitin mediated proteolysis	5.00424	1.14e-26
Antigen processing and presentation	5.01202	1.38e-25
TNF signaling pathway	4.90283	1.77e-25
Th17 cell differentiation	4.8838	2.7e-25
NF-kappa B signaling pathway	4.76853	3.85e-24
Autophagy - animal	4.69669	7.55e-24
Cellular senescence	4.59299	4.43e-23
B cell receptor signaling pathway	4.63525	1.15e-22
T cell receptor signaling pathway	4.47474	1.24e-21
Oxidative phosphorylation	4.32814	1.63e-20
RNA degradation	4.32303	5.75e-20
Th1 and Th2 cell differentiation	4.2203	2.14e-19
Proteasome	4.34042	5.63e-19
Necroptosis	4.05845	2.08e-18
mRNA surveillance pathway	3.97421	2.16e-17
Toll-like receptor signaling pathway	3.92963	3.7e-17
Ribosome biogenesis in eukaryotes	3.94578	5.31e-17
Chemokine signaling pathway	3.83447	9.85e-17
Lysine degradation	3.84762	4e-16
HIF-1 signaling pathway	3.6265	5.83e-15
Fc gamma R-mediated phagocytosis	3.48584	8.11e-14
Ribosome	3.4699	8.67e-14
IL-17 signaling pathway	3.46874	9.68e-14
Carbon metabolism	3.45331	9.68e-14
p53 signaling pathway	3.43018	2.15e-13
Ferroptosis	3.3842	1.24e-12
Natural killer cell mediated cytotoxicity	3.22971	3.12e-12
Citrate cycle (TCA cycle)	3.35454	3.72e-12
Leukocyte transendothelial migration	3.20719	4.46e-12
Mitophagy - animal	3.17949	1.12e-11
Neurotrophin signaling pathway	3.12833	1.32e-11
FoxO signaling pathway	3.12564	1.32e-11
Focal adhesion	3.04264	3.93e-11
mTOR signaling pathway	3.02551	5.38e-11
VEGF signaling pathway	3.0509	6.91e-11
Cell adhesion molecules (CAMs)	2.91757	2.57e-10
Sphingolipid signaling pathway	2.90915	2.96e-10
Hematopoietic cell lineage	2.90599	3.67e-10
Inositol phosphate metabolism	2.90106	4.24e-10
Apoptosis - multiple species	2.97151	4.31e-10
Cell cycle	2.85809	5.72e-10
Phosphatidylinositol signaling system	2.86037	5.92e-10
Fc epsilon RI signaling pathway	2.86921	6.75e-10
SNARE interactions in vesicular transport	2.90378	8.19e-10
Amino sugar and nucleotide sugar metabolism	2.85554	1.2e-09
Intestinal immune network for IgA production	2.77453	3.12e-09
Aminoacyl-tRNA biosynthesis	2.75424	3.91e-09
Thyroid hormone signaling pathway	2.67118	6.33e-09
Fanconi anemia pathway	2.69693	7.38e-09
DNA replication	2.65901	1.6e-08
Nucleotide excision repair	2.60836	2.36e-08
Protein export	2.62992	4.86e-08
Fatty acid metabolism	2.52081	5.99e-08
Platelet activation	2.4807	6.66e-08
N-Glycan biosynthesis	2.46185	1.17e-07
Pyrimidine metabolism	2.42856	1.66e-07
Various types of N-glycan biosynthesis	2.44707	1.71e-07
Glycosaminoglycan biosynthesis - chondroitin sulfate / dermatan sulfate	2.44135	3.01e-07
PI3K-Akt signaling pathway	2.33865	3.03e-07
MAPK signaling pathway	2.33223	3.31e-07
Insulin signaling pathway	2.33733	3.31e-07
Biosynthesis of amino acids	2.35011	3.35e-07
Peroxisome	2.34422	3.35e-07
Regulation of actin cytoskeleton	2.32501	3.47e-07
ErbB signaling pathway	2.2864	6.27e-07
Mismatch repair	2.33133	8.05e-07
Adherens junction	2.26432	8.49e-07
Base excision repair	2.20355	2.3e-06
RIG-I-like receptor signaling pathway	2.1353	3.45e-06
Cytosolic DNA-sensing pathway	2.10504	4.83e-06
Valine, leucine and isoleucine degradation	2.11078	4.83e-06
Autophagy - other	2.07034	8.85e-06
Notch signaling pathway	2.03827	9.73e-06
Homologous recombination	1.98211	1.74e-05
Other glycan degradation	2.03184	1.81e-05
Apelin signaling pathway	1.92843	2.37e-05
Rap1 signaling pathway	1.91806	2.5e-05
Fructose and mannose metabolism	1.93827	2.99e-05
Glycosylphosphatidylinositol (GPI)-anchor biosynthesis	1.93425	3.18e-05
Adipocytokine signaling pathway	1.89505	3.4e-05
Purine metabolism	1.86757	4.08e-05
Longevity regulating pathway	1.85279	4.79e-05
Cysteine and methionine metabolism	1.8541	5.16e-05
Glycosaminoglycan degradation	1.84557	7.94e-05
Longevity regulating pathway - multiple species	1.79384	8.53e-05
Glutathione metabolism	1.78866	9.39e-05
AMPK signaling pathway	1.75994	0.000105649
Circadian rhythm	1.74728	0.00015137
One carbon pool by folate	1.77274	0.00015137
Progesterone-mediated oocyte maturation	1.6878	0.000203069
Pentose phosphate pathway	1.68496	0.000249715
Pyruvate metabolism	1.65414	0.000294877
Glycolysis / Gluconeogenesis	1.59431	0.000446108
Non-homologous end-joining	1.65108	0.000461833
Basal transcription factors	1.59492	0.000462054
Prolactin signaling pathway	1.54499	0.000646206
Other types of O-glycan biosynthesis	1.56321	0.000683019
Sulfur metabolism	1.6137	0.000760219
Collecting duct acid secretion	1.53657	0.000769647
Jak-STAT signaling pathway	1.47774	0.00102137
Hedgehog signaling pathway	1.47801	0.00109479
Complement and coagulation cascades	1.44083	0.00138812
Biosynthesis of unsaturated fatty acids	1.43066	0.00175052
Fatty acid degradation	1.40988	0.00179142
Gap junction	1.36729	0.00232039
Glycosaminoglycan biosynthesis - heparan sulfate / heparin	1.37902	0.00240026
TGF-beta signaling pathway	1.35866	0.00242491
GnRH signaling pathway	1.35471	0.00247007
Steroid biosynthesis	1.36792	0.00261946
Tryptophan metabolism	1.35179	0.00261946
Tight junction	1.3376	0.00268271
Glyoxylate and dicarboxylate metabolism	1.3316	0.00308044
Fatty acid elongation	1.33474	0.00322984
Glycerophospholipid metabolism	1.27577	0.00412728
Propanoate metabolism	1.26367	0.00478219
Phospholipase D signaling pathway	1.23498	0.00530859
RNA polymerase	1.23818	0.00560103
Selenocompound metabolism	1.2146	0.00751628
Glycosphingolipid biosynthesis - ganglio series	1.16926	0.00953841
Sphingolipid metabolism	1.14771	0.00960138
Drug metabolism - other enzymes	1.11075	0.0117008
Pantothenate and CoA biosynthesis	1.123	0.0117008
ECM-receptor interaction	1.06943	0.0147366
Fatty acid biosynthesis	1.07872	0.0151067
Vasopressin-regulated water reabsorption	1.05756	0.0159355
beta-Alanine metabolism	1.0549	0.0162697
2-Oxocarboxylic acid metabolism	1.05731	0.0169007
Axon guidance	1.01691	0.0191355
Mineral absorption	1.00768	0.0206614
Oocyte meiosis	0.961506	0.0259701
Galactose metabolism	0.947538	0.0290097
PPAR signaling pathway	0.936235	0.0296628
Ras signaling pathway	0.925997	0.0307563
Glucagon signaling pathway	0.861405	0.0431679
Porphyrin and chlorophyll metabolism	0.857295	0.0449374
Hippo signaling pathway	0.844621	0.0464175
Mucin type O-glycan biosynthesis	0.810964	0.0557236
Wnt signaling pathway	0.80243	0.0562811
Hippo signaling pathway -multiple species	0.798171	0.0596684
Nicotinate and nicotinamide metabolism	0.783834	0.0618917
Terpenoid backbone biosynthesis	0.777042	0.0648179
Estrogen signaling pathway	0.763624	0.0661442
Glycosaminoglycan biosynthesis - keratan sulfate	0.753309	0.0727861
Oxytocin signaling pathway	0.702257	0.0863207
Glycine, serine and threonine metabolism	0.696334	0.0890943
Glycosphingolipid biosynthesis - globo and isoglobo series	0.692075	0.0934934
Cytokine-cytokine receptor interaction	0.672359	0.0964681
Ubiquinone and other terpenoid-quinone biosynthesis	0.663468	0.105189
Protein digestion and absorption	0.573843	0.143459
Inflammatory mediator regulation of TRP channels	0.55306	0.154313
Aldosterone-regulated sodium reabsorption	0.452097	0.223124
Long-term potentiation	0.42537	0.240626
Synaptic vesicle cycle	0.40397	0.256362
Alanine, aspartate and glutamate metabolism	0.394754	0.263146
Carbohydrate digestion and absorption	0.383874	0.270842
Signaling pathways regulating pluripotency of stem cells	0.360696	0.287995
Arginine and proline metabolism	0.345275	0.300633
Butanoate metabolism	0.331488	0.312683
Long-term depression	0.326638	0.313659
Ether lipid metabolism	0.29896	0.338059
Retrograde endocannabinoid signaling	0.291996	0.341873
Histidine metabolism	0.276179	0.356745
Dopaminergic synapse	0.224284	0.404975
Thyroid hormone synthesis	0.214414	0.413219
Primary bile acid biosynthesis	0.187051	0.439089
Endocrine and other factor-regulated calcium reabsorption	0.185087	0.439089
Mannose type O-glycan biosynthesis	0.12813	0.498222
Cholinergic synapse	0.116891	0.507003
Melanogenesis	0.0978576	0.525052
Arachidonic acid metabolism	0.0873981	0.533493
Glycerolipid metabolism	0.0526058	0.569181
Proximal tubule bicarbonate reclamation	0.0425616	0.577313
Nitrogen metabolism	0.0347842	0.582696
cGMP-PKG signaling pathway	-0.00832332	0.62665
ABC transporters	-0.0151838	0.630709
Starch and sucrose metabolism	-0.0669486	0.68314
Thiamine metabolism	-0.0744187	0.686943
Renin-angiotensin system	-0.0831233	0.692697
Regulation of lipolysis in adipocytes	-0.208997	0.816649
Arginine biosynthesis	-0.222308	0.82363
Folate biosynthesis	-0.23964	0.836017
Cardiac muscle contraction	-0.268131	0.858105
Phenylalanine metabolism	-0.3274	0.900357
Vascular smooth muscle contraction	-0.344459	0.912279
Taurine and hypotaurine metabolism	-0.378678	0.923269
alpha-Linolenic acid metabolism	-0.386751	0.932371
Salivary secretion	-0.404703	0.939947
Synthesis and degradation of ketone bodies	-0.418817	0.939947
Bile secretion	-0.417013	0.940248
Vitamin digestion and absorption	-0.456518	0.958655
GABAergic synapse	-0.477118	0.965929
Serotonergic synapse	-0.482216	0.965929
Glycosphingolipid biosynthesis - lacto and neolacto series	-0.534472	0.986927
Gastric acid secretion	-0.584568	1
Adrenergic signaling in cardiomyocytes	-0.626626	1
Renin secretion	-0.628951	1
Pentose and glucuronate interconversions	-0.647528	1
Ovarian steroidogenesis	-0.65739	1
Pancreatic secretion	-0.799626	1
Circadian entrainment	-0.819555	1
Glutamatergic synapse	-0.823325	1
Tyrosine metabolism	-0.885253	1
Linoleic acid metabolism	-0.976831	1
Aldosterone synthesis and secretion	-0.981003	1
cAMP signaling pathway	-1.13511	1
Metabolism of xenobiotics by cytochrome P450	-1.1404	1
Ascorbate and aldarate metabolism	-1.31733	1
Calcium signaling pathway	-1.42161	1
Drug metabolism - cytochrome P450	-1.44616	1
Phototransduction	-1.51889	1
Insulin secretion	-1.5	1
Steroid hormone biosynthesis	-1.55064	1
Fat digestion and absorption	-1.77357	1
Retinol metabolism	-2.20847	1
Neuroactive ligand-receptor interaction	-6.55722	1
Olfactory transduction	-4.64544	1
Taste transduction	-3.97555	1
Sulfur relay system	NA	NA
Caffeine metabolism	NA	NA
Valine, leucine and isoleucine biosynthesis	NA	NA
Phenylalanine, tyrosine and tryptophan biosynthesis	NA	NA
Phosphonate and phosphinate metabolism	NA	NA
D-Glutamine and D-glutamate metabolism	NA	NA
D-Arginine and D-ornithine metabolism	NA	NA
Neomycin, kanamycin and gentamicin biosynthesis	NA	NA
Riboflavin metabolism	NA	NA
Vitamin B6 metabolism	NA	NA
Biotin metabolism	NA	NA
Lipoic acid metabolism	NA	NA
Metabolic pathways	NA	NA

## Sheet: TB_KEGG_Down
Supplementary Table 1 | Summary of pathways that exhibited an up- or down-regulated trend in caseum samples compared to normal tissues.
# List of downregulated KEGG pathways in caseous granulomas compared with normal tissues.
# Stat: A statistic comparing the fold change of genes in the tested pathway to the genome-wide background. Its absolute value measures the magnitude of pathway-level changes and its sign indicates the direction of the changes, with a positive sign indicating upregulation in caseous granulomas and a negative sign indicating downregulation.
# FDR: False Discovery Rate after correction for multiple testing with the Benjamini & Hochberg procedure.
KEGG	Stat	FDR
Neuroactive ligand-receptor interaction	-6.55722	4.22615e-45
Olfactory transduction	-4.64544	2.20937e-22
Taste transduction	-3.97555	2.33595e-16
Retinol metabolism	-2.20847	3.27054e-05
Fat digestion and absorption	-1.77357	0.00213511
Steroid hormone biosynthesis	-1.55064	0.0115513
Insulin secretion	-1.5	0.0123255
Phototransduction	-1.51889	0.0123255
Drug metabolism - cytochrome P450	-1.44616	0.0170236
Calcium signaling pathway	-1.42161	0.0171116
Ascorbate and aldarate metabolism	-1.31733	0.0416312
Metabolism of xenobiotics by cytochrome P450	-1.1404	0.0979448
cAMP signaling pathway	-1.13511	0.0979448
Aldosterone synthesis and secretion	-0.981003	0.231842
Linoleic acid metabolism	-0.976831	0.232056
Tyrosine metabolism	-0.885253	0.349261
Glutamatergic synapse	-0.823325	0.425109
Circadian entrainment	-0.819555	0.425109
Pancreatic secretion	-0.799626	0.445654
Ovarian steroidogenesis	-0.65739	0.794953
Pentose and glucuronate interconversions	-0.647528	0.794953
Renin secretion	-0.628951	0.794953
Adrenergic signaling in cardiomyocytes	-0.626626	0.794953
Gastric acid secretion	-0.584568	0.906634
Glycosphingolipid biosynthesis - lacto and neolacto series	-0.534472	1
Serotonergic synapse	-0.482216	1
GABAergic synapse	-0.477118	1
Vitamin digestion and absorption	-0.456518	1
Bile secretion	-0.417013	1
Synthesis and degradation of ketone bodies	-0.418817	1
Salivary secretion	-0.404703	1
alpha-Linolenic acid metabolism	-0.386751	1
Taurine and hypotaurine metabolism	-0.378678	1
Vascular smooth muscle contraction	-0.344459	1
Phenylalanine metabolism	-0.3274	1
Cardiac muscle contraction	-0.268131	1
Folate biosynthesis	-0.23964	1
Arginine biosynthesis	-0.222308	1
Regulation of lipolysis in adipocytes	-0.208997	1
Renin-angiotensin system	-0.0831233	1
Thiamine metabolism	-0.0744187	1
Starch and sucrose metabolism	-0.0669486	1
ABC transporters	-0.0151838	1
cGMP-PKG signaling pathway	-0.00832332	1
Nitrogen metabolism	0.0347842	1
Proximal tubule bicarbonate reclamation	0.0425616	1
Glycerolipid metabolism	0.0526058	1
Arachidonic acid metabolism	0.0873981	1
Melanogenesis	0.0978576	1
Cholinergic synapse	0.116891	1
Mannose type O-glycan biosynthesis	0.12813	1
Endocrine and other factor-regulated calcium reabsorption	0.185087	1
Primary bile acid biosynthesis	0.187051	1
Thyroid hormone synthesis	0.214414	1
Dopaminergic synapse	0.224284	1
Histidine metabolism	0.276179	1
Retrograde endocannabinoid signaling	0.291996	1
Ether lipid metabolism	0.29896	1
Long-term depression	0.326638	1
Butanoate metabolism	0.331488	1
Arginine and proline metabolism	0.345275	1
Signaling pathways regulating pluripotency of stem cells	0.360696	1
Carbohydrate digestion and absorption	0.383874	1
Alanine, aspartate and glutamate metabolism	0.394754	1
Synaptic vesicle cycle	0.40397	1
Long-term potentiation	0.42537	1
Aldosterone-regulated sodium reabsorption	0.452097	1
Inflammatory mediator regulation of TRP channels	0.55306	1
Protein digestion and absorption	0.573843	1
Ubiquinone and other terpenoid-quinone biosynthesis	0.663468	1
Cytokine-cytokine receptor interaction	0.672359	1
Glycosphingolipid biosynthesis - globo and isoglobo series	0.692075	1
Glycine, serine and threonine metabolism	0.696334	1
Oxytocin signaling pathway	0.702257	1
Glycosaminoglycan biosynthesis - keratan sulfate	0.753309	1
Estrogen signaling pathway	0.763624	1
Terpenoid backbone biosynthesis	0.777042	1
Nicotinate and nicotinamide metabolism	0.783834	1
Hippo signaling pathway -multiple species	0.798171	1
Wnt signaling pathway	0.80243	1
Mucin type O-glycan biosynthesis	0.810964	1
Hippo signaling pathway	0.844621	1
Porphyrin and chlorophyll metabolism	0.857295	1
Glucagon signaling pathway	0.861405	1
Ras signaling pathway	0.925997	1
PPAR signaling pathway	0.936235	1
Galactose metabolism	0.947538	1
Oocyte meiosis	0.961506	1
Mineral absorption	1.00768	1
Axon guidance	1.01691	1
2-Oxocarboxylic acid metabolism	1.05731	1
beta-Alanine metabolism	1.0549	1
Vasopressin-regulated water reabsorption	1.05756	1
Fatty acid biosynthesis	1.07872	1
ECM-receptor interaction	1.06943	1
Pantothenate and CoA biosynthesis	1.123	1
Drug metabolism - other enzymes	1.11075	1
Sphingolipid metabolism	1.14771	1
Glycosphingolipid biosynthesis - ganglio series	1.16926	1
Selenocompound metabolism	1.2146	1
RNA polymerase	1.23818	1
Phospholipase D signaling pathway	1.23498	1
Propanoate metabolism	1.26367	1
Glycerophospholipid metabolism	1.27577	1
Fatty acid elongation	1.33474	1
Glyoxylate and dicarboxylate metabolism	1.3316	1
Tight junction	1.3376	1
Tryptophan metabolism	1.35179	1
Steroid biosynthesis	1.36792	1
GnRH signaling pathway	1.35471	1
TGF-beta signaling pathway	1.35866	1
Glycosaminoglycan biosynthesis - heparan sulfate / heparin	1.37902	1
Gap junction	1.36729	1
Fatty acid degradation	1.40988	1
Biosynthesis of unsaturated fatty acids	1.43066	1
Complement and coagulation cascades	1.44083	1
Hedgehog signaling pathway	1.47801	1
Jak-STAT signaling pathway	1.47774	1
Collecting duct acid secretion	1.53657	1
Sulfur metabolism	1.6137	1
Other types of O-glycan biosynthesis	1.56321	1
Prolactin signaling pathway	1.54499	1
Basal transcription factors	1.59492	1
Non-homologous end-joining	1.65108	1
Glycolysis / Gluconeogenesis	1.59431	1
Pyruvate metabolism	1.65414	1
Pentose phosphate pathway	1.68496	1
Progesterone-mediated oocyte maturation	1.6878	1
One carbon pool by folate	1.77274	1
Circadian rhythm	1.74728	1
AMPK signaling pathway	1.75994	1
Glutathione metabolism	1.78866	1
Longevity regulating pathway - multiple species	1.79384	1
Glycosaminoglycan degradation	1.84557	1
Cysteine and methionine metabolism	1.8541	1
Longevity regulating pathway	1.85279	1
Purine metabolism	1.86757	1
Adipocytokine signaling pathway	1.89505	1
Glycosylphosphatidylinositol (GPI)-anchor biosynthesis	1.93425	1
Fructose and mannose metabolism	1.93827	1
Rap1 signaling pathway	1.91806	1
Apelin signaling pathway	1.92843	1
Other glycan degradation	2.03184	1
Homologous recombination	1.98211	1
Notch signaling pathway	2.03827	1
Autophagy - other	2.07034	1
Valine, leucine and isoleucine degradation	2.11078	1
Cytosolic DNA-sensing pathway	2.10504	1
RIG-I-like receptor signaling pathway	2.1353	1
Base excision repair	2.20355	1
Adherens junction	2.26432	1
Mismatch repair	2.33133	1
ErbB signaling pathway	2.2864	1
Regulation of actin cytoskeleton	2.32501	1
Peroxisome	2.34422	1
Biosynthesis of amino acids	2.35011	1
Insulin signaling pathway	2.33733	1
MAPK signaling pathway	2.33223	1
PI3K-Akt signaling pathway	2.33865	1
Glycosaminoglycan biosynthesis - chondroitin sulfate / dermatan sulfate	2.44135	1
Various types of N-glycan biosynthesis	2.44707	1
Pyrimidine metabolism	2.42856	1
N-Glycan biosynthesis	2.46185	1
Platelet activation	2.4807	1
Fatty acid metabolism	2.52081	1
Protein export	2.62992	1
Nucleotide excision repair	2.60836	1
DNA replication	2.65901	1
Fanconi anemia pathway	2.69693	1
Thyroid hormone signaling pathway	2.67118	1
Aminoacyl-tRNA biosynthesis	2.75424	1
Intestinal immune network for IgA production	2.77453	1
Amino sugar and nucleotide sugar metabolism	2.85554	1
SNARE interactions in vesicular transport	2.90378	1
Fc epsilon RI signaling pathway	2.86921	1
Phosphatidylinositol signaling system	2.86037	1
Cell cycle	2.85809	1
Apoptosis - multiple species	2.97151	1
Inositol phosphate metabolism	2.90106	1
Hematopoietic cell lineage	2.90599	1
Sphingolipid signaling pathway	2.90915	1
Cell adhesion molecules (CAMs)	2.91757	1
VEGF signaling pathway	3.0509	1
mTOR signaling pathway	3.02551	1
Focal adhesion	3.04264	1
FoxO signaling pathway	3.12564	1
Neurotrophin signaling pathway	3.12833	1
Mitophagy - animal	3.17949	1
Leukocyte transendothelial migration	3.20719	1
Citrate cycle (TCA cycle)	3.35454	1
Natural killer cell mediated cytotoxicity	3.22971	1
Ferroptosis	3.3842	1
p53 signaling pathway	3.43018	1
Carbon metabolism	3.45331	1
IL-17 signaling pathway	3.46874	1
Ribosome	3.4699	1
Fc gamma R-mediated phagocytosis	3.48584	1
HIF-1 signaling pathway	3.6265	1
Ribosome biogenesis in eukaryotes	3.94578	1
RNA transport	6.15833	1
mRNA surveillance pathway	3.97421	1
RNA degradation	4.32303	1
Spliceosome	5.92796	1
Proteasome	4.34042	1
Chemokine signaling pathway	3.83447	1
NF-kappa B signaling pathway	4.76853	1
Ubiquitin mediated proteolysis	5.00424	1
Autophagy - animal	4.69669	1
Protein processing in endoplasmic reticulum	6.48565	1
Lysosome	6.7458	1
Endocytosis	4.98305	1
Phagosome	6.28199	1
Apoptosis	6.0953	1
Necroptosis	4.05845	1
Cellular senescence	4.59299	1
Osteoclast differentiation	5.14367	1
Antigen processing and presentation	5.01202	1
Toll-like receptor signaling pathway	3.92963	1
NOD-like receptor signaling pathway	5.43835	1
Th1 and Th2 cell differentiation	4.2203	1
Th17 cell differentiation	4.8838	1
T cell receptor signaling pathway	4.47474	1
B cell receptor signaling pathway	4.63525	1
TNF signaling pathway	4.90283	1
Oxidative phosphorylation	4.32814	1
Lysine degradation	3.84762	1
Sulfur relay system	NA	NA
Caffeine metabolism	NA	NA
Valine, leucine and isoleucine biosynthesis	NA	NA
Phenylalanine, tyrosine and tryptophan biosynthesis	NA	NA
Phosphonate and phosphinate metabolism	NA	NA
D-Glutamine and D-glutamate metabolism	NA	NA
D-Arginine and D-ornithine metabolism	NA	NA
Neomycin, kanamycin and gentamicin biosynthesis	NA	NA
Riboflavin metabolism	NA	NA
Vitamin B6 metabolism	NA	NA
Biotin metabolism	NA	NA
Lipoic acid metabolism	NA	NA
Metabolic pathways	NA	NA
